# Supplementary material for: In toto analysis of embryonic organisation reduces tissue diversity to two archetypes requiring specific cadherins
Source: Nat Commun. 2025 Jul 25;16:6872. doi: 10.1038/s41467-025-62127-9 (PMC12297461; doi:10.1038/s41467-025-62127-9)
Supplement: Supplementary file 11 — Source_Data [file 41467_2025_62127_MOESM11_ESM.xlsx]

## Sheet: Fig. 1c
Fig. 1c: Linkage matrix of feature similarity dendrogram
	Feature 1	Feature 2	Distance	Feature Count
	12	13	0.239768	2
	6	9	0.387276	2
	0	5	0.453971	2
	10	15	0.701758	3
	11	14	0.730918	3
	2	7	0.766434	2
	1	17	0.898705	4
	3	18	1.45794	4
	8	19	1.57348	3
	16	20	1.64496	6
	4	22	2.27033	4
	21	24	3.52809	8
	23	25	8.15187	14

## Sheet: Fig. 1f
Suppl. Fig. 1f: Feature profiles of expression domains
	label	voro vol	cntr off	n neigh	density voro mean	density voro std	nbh voro vol mean	nbh voro vol std	nbh n neigh mean	nbh n neigh std	nbh cntr off mean	nbh cntr off std	msd 10	msd 20	msd 30
	gata6	0.835798	0.434571	-1.09127	-0.349189	0.0163634	0.999787	0.548729	-1.70087	-0.926423	0.69855	0.424744	-0.77176	-1.10679	-1.21873
	mylpfa	0.312071	0.0323981	0.116848	-0.608595	-0.208322	0.385262	0.0813666	0.075765	0.50648	0.108133	-0.0374443	-0.653332	-0.649837	-0.664899
	nbt	-0.417012	-0.397064	0.189892	0.28037	-0.0836548	-0.519506	-0.482257	0.230988	-0.155255	-0.656402	-0.599391	0.301626	0.616478	0.709559
	p63	0.0590069	0.0286382	-0.428226	-0.0397782	-0.0469058	0.0379539	-0.0452133	-0.605748	-0.191999	0.0319056	-0.0249728	-0.250755	-0.405344	-0.468245
	pax6	-0.339772	-0.28311	0.0922564	0.379748	0.0942042	-0.460036	-0.402442	0.125269	-0.0980795	-0.44093	-0.370592	0.478976	0.65856	0.704896
	pdgfra	-0.0961306	-0.060349	0.089762	-0.0110127	-0.071023	-0.129348	-0.0776617	0.0754061	-0.0567324	-0.0806071	-0.0446925	0.0131471	0.00586562	-0.0268823

## Sheet: Fig. 2a left
Fig. 2a left: Average number of cells per motif and time point
	age	motif	n cells
	12	0	251.5
	12	1	203.75
	12	2	11723.2
	12	3	4281
	12	4	4353
	12	5	14696.2
	12	6	1625.25
	12	7	6229.5
	12	8	4802.5
	12	9	2321.75
	12	10	1085.5
	24	0	5508.25
	24	1	3212
	24	2	18169.8
	24	3	10061.2
	24	4	5738
	24	5	16877.8
	24	6	6852
	24	7	8273.75
	24	8	6077.5
	24	9	2753
	24	10	3015
	48	0	20398
	48	1	10345.5
	48	2	19689.8
	48	3	13950.2
	48	4	8700
	48	5	19485.5
	48	6	9808.25
	48	7	13528.2
	48	8	8132
	48	9	3703.25
	48	10	5769.5
	72	0	14719.5
	72	1	7416
	72	2	22758.8
	72	3	12972
	72	4	9675
	72	5	25040.2
	72	6	13791
	72	7	20318.5
	72	8	8910.75
	72	9	3571.75
	72	10	13762.2

## Sheet: Fig. 2a right
Fig. 2a right: Organisational motifs feature profiles
	gmm 11	voro vol	cntr off	n neigh	density voro mean	density voro std	nbh voro vol mean	nbh voro vol std	nbh n neigh mean	nbh n neigh std	nbh cntr off mean	nbh cntr off std	msd 10	msd 20	msd 30
	0	-0.752882	-0.700709	0.39694	0.747075	-0.132657	-0.907756	-0.762349	0.487053	-0.293462	-0.984069	-0.778384	1.32222	1.395	1.29271
	1	-0.857887	-0.374147	-0.26532	1.49601	1.09517	-0.828312	-0.552639	0.310368	-0.026972	-0.585253	-0.350044	1.08246	0.917094	0.817608
	2	-0.328627	-0.338796	0.822111	-0.197403	-0.451458	-0.528442	-0.470994	0.601119	-0.0799036	-0.491093	-0.428599	0.215497	0.615745	0.709011
	3	-0.405481	-0.102364	0.0513548	0.154808	-0.0895716	-0.357439	-0.149819	0.181255	0.0809373	-0.168629	-0.0176883	0.235995	0.0957413	0.0776667
	4	-0.46953	0.216785	-0.905925	0.879659	1.27009	-0.196326	-0.0719287	-0.415397	0.327817	0.183452	0.0944115	-0.180699	-0.475364	-0.491606
	5	0.710478	0.187527	0.937935	-1.11858	-0.683988	0.507862	0.310426	0.61067	0.359951	0.380138	0.218789	-0.825241	-0.44883	-0.324054
	6	0.0996522	0.9928	0.238145	-0.312048	0.424676	0.485348	1.13894	0.606377	0.718148	1.25237	1.56475	-0.348949	-0.367654	-0.246345
	7	0.355863	-0.0994138	-0.533624	-0.651816	-0.445996	0.328928	-0.0471932	-0.566108	0.202154	-0.00940391	-0.194302	-0.766699	-0.835794	-0.842116
	8	0.335223	0.661158	-1.71358	0.428401	0.90549	0.793151	0.244375	-2.26325	-1.17196	0.661338	0.211153	-0.812108	-1.32818	-1.42528
	9	1.31485	0.07242	-1.45932	-0.924134	-0.599497	1.36781	0.249165	-2.40822	-1.60021	0.371625	-0.0125449	-1.085	-1.39641	-1.52023
	10	2.37432	1.41958	0.354946	-1.52093	-0.510275	2.27578	2.38158	0.177396	0.873402	2.03522	1.5894	-1.12969	-1.0628	-0.923209

## Sheet: Fig. 2c top
Fig. 2c top: Pairwise correlation between organisational motifs
	Pairwise correlation
		0	1	2	3	4	5	6	7	8	9	10
	0	1	0.814956	0.932669	0.801271	-0.0206775	-0.752099	-0.921034	-0.808904	-0.647948	-0.76997	-0.959819
	1	0.814956	1	0.610495	0.926155	-0.428251	-0.32775	-0.795086	-0.953102	-0.209753	-0.653232	-0.908534
	2	0.932669	0.610495	1	0.616493	0.334551	-0.788832	-0.873979	-0.561394	-0.853738	-0.836614	-0.866228
	3	0.801271	0.926155	0.616493	1	-0.329006	-0.287037	-0.779017	-0.89177	-0.294735	-0.727277	-0.873963
	4	-0.0206775	-0.428251	0.334551	-0.329006	1	-0.187916	-0.0224234	0.563421	-0.706304	-0.360079	0.101067
	5	-0.752099	-0.32775	-0.788832	-0.287037	-0.187916	1	0.562505	0.383389	0.628307	0.38037	0.627253
	6	-0.921034	-0.795086	-0.873979	-0.779017	-0.0224234	0.562505	1	0.780772	0.574015	0.755525	0.899301
	7	-0.808904	-0.953102	-0.561394	-0.89177	0.563421	0.383389	0.780772	1	0.107311	0.491278	0.856662
	8	-0.647948	-0.209753	-0.853738	-0.294735	-0.706304	0.628307	0.574015	0.107311	1	0.79281	0.533272
	9	-0.76997	-0.653232	-0.836614	-0.727277	-0.360079	0.38037	0.755525	0.491278	0.79281	1	0.794252
	10	-0.959819	-0.908534	-0.866228	-0.873963	0.101067	0.627253	0.899301	0.856662	0.533272	0.794252	1
	Linkage matrix for dendrogram
	motif 1	motif 2	distance	motif count
	1	3	0.201386	2
	6	10	0.268498	2
	0	2	0.575827	2
	9	12	0.865575	3
	5	8	0.910698	2
	7	14	1.27612	4
	11	13	1.48892	4
	15	16	2.05745	6
	4	18	3.65966	7
	17	19	9.83955	11

## Sheet: Fig. 2c bottom
Fig. 2c bottom: Organisational archetypes feature profiles
	archetype	voro vol	cntr off	n neigh	density voro mean	density voro std	nbh voro vol mean	nbh voro vol std	nbh n neigh mean	nbh n neigh std	nbh cntr off mean	nbh cntr off std	msd 10	msd 20	msd 30
	amorph.	-0.570271	-0.37912	0.276794	0.491758	0.0393597	-0.64347	-0.477125	0.395246	-0.0833338	-0.554872	-0.39444	0.695254	0.743402	0.713972
	cryst.	0.551386	0.36176	-0.28321	-0.511689	-0.0580453	0.626691	0.44392	-0.407045	0.074657	0.537548	0.373252	-0.71233	-0.760254	-0.730017

## Sheet: Fig. 2e
Fig. 2e: Archetypes of expression domains
	label	% amorphous
	gata6	0.0551342
	mylpfa	0.138937
	p63	0.344337
	pdgfra	0.553891
	pax6	0.759951
	nbt	0.791932

## Sheet: Fig. 3c
Fig. 3c: Cadherin expression domains feature profiles
	label	voro vol	cntr off	n neigh	density voro mean	density voro std	nbh voro vol mean	nbh voro vol std	nbh n neigh mean	nbh n neigh std	nbh cntr off mean	nbh cntr off std	msd 10	msd 20	msd 30
	cdh1	0.149929	0.101826	-0.385687	-0.0777376	-0.00531325	0.167916	0.0889811	-0.533351	-0.101245	0.153995	0.0904769	-0.255492	-0.395173	-0.462856
	cdh11	-0.186018	0.0223994	0.30075	0.0280761	0.0605082	-0.22334	-0.0142056	0.390406	0.188766	0.0344511	0.0641221	0.0862514	0.175009	0.212061
	cdh13	-0.107284	-0.00447907	0.0485524	0.108045	0.0202367	-0.156609	-0.0627468	0.00566619	-0.118763	-0.0360364	0.00576556	0.154783	0.222365	0.257993
	cdh15	0.0364585	0.0280509	0.0149656	-0.185298	-0.0341388	0.0758053	-0.00380421	0.0157257	0.345833	0.0814688	-0.00267378	-0.250863	-0.304036	-0.324341
	cdh17	0.142593	0.320668	-0.200853	-0.104846	0.359598	0.31863	0.474865	-0.153078	0.975467	0.635021	0.558633	-0.366981	-0.622041	-0.748251
	cdh18	-0.376141	-0.17868	0.304861	0.323785	0.0437692	-0.45126	-0.241347	0.417975	0.014768	-0.28673	-0.155984	0.51591	0.649062	0.701197
	cdh2	-0.299077	-0.140202	0.208898	0.232963	0.0570779	-0.362781	-0.213973	0.290314	0.0500753	-0.227604	-0.138508	0.327308	0.411663	0.428991
	cdh26	0.3349	0.0949633	-0.737749	-0.159858	-0.0619179	0.304978	0.0453861	-0.961566	-0.299253	0.135108	-0.012837	-0.466768	-0.602944	-0.648215
	cdh4	-0.106899	-0.0847101	0.106719	0.096065	-0.0528746	-0.156482	-0.129499	0.125461	-0.120496	-0.138759	-0.107961	0.199359	0.269487	0.323405
	cdh5	0.101717	0.163821	-0.0126423	-0.116357	-0.00676906	0.094568	0.161445	-0.0660627	0.0216746	0.249886	0.185246	-0.181299	-0.232077	-0.233198
	cdh6	-0.0892347	0.0279447	0.144208	0.0374721	-0.0467928	-0.0978592	0.0361449	0.150432	-0.0721284	0.035913	0.127505	0.121698	0.126193	0.123856
	cdh7a	-0.443804	-0.246682	0.364649	0.35829	0.0282928	-0.521345	-0.297126	0.491731	-0.0169944	-0.379783	-0.219574	0.570038	0.708044	0.733363

## Sheet: Fig. 3e
Fig. 3e: Cadherin domains, archetype composition
	label	bp rel
	cdh17	0.160133
	cdh26	0.237231
	cdh1	0.345213
	cdh15	0.358045
	cdh5	0.423827
	cdh13	0.592452
	cdh6	0.595589
	cdh11	0.639112
	cdh4	0.643186
	cdh2	0.708685
	cdh18	0.769459
	cdh7a	0.82869

## Sheet: Fig. 3f
Fig. 3f: Cadherin domains transcriptional similarity (data from Farnsworth et al.)
	cdh	cdh1	cdh2	cdh4	cdh5	cdh6	cdh7a	cdh11	cdh13	cdh15	cdh17	cdh18a	cdh26.2
	cdh1	1	-0.650235	-0.544731	0.0815241	-0.52898	-0.625792	-0.172983	-0.536892	-0.23481	0.141392	-0.430639	0.831414
	cdh2	-0.650235	1	0.542821	0.032147	0.960419	0.812601	0.670551	0.623986	0.156764	-0.197508	0.866537	-0.503878
	cdh4	-0.544731	0.542821	1	-0.0386343	0.496593	0.529971	0.219546	0.829288	-0.010742	-0.125969	0.617263	-0.372051
	cdh5	0.0815241	0.032147	-0.0386343	1	0.124238	0.0105098	0.281934	0.0605056	0.0883907	0.100346	0.192407	-0.0645349
	cdh6	-0.52898	0.960419	0.496593	0.124238	1	0.806477	0.819515	0.597152	0.178658	-0.172115	0.929499	-0.486715
	cdh7a	-0.625792	0.812601	0.529971	0.0105098	0.806477	1	0.537785	0.67131	0.0727572	-0.25294	0.651306	-0.59825
	cdh11	-0.172983	0.670551	0.219546	0.281934	0.819515	0.537785	1	0.364285	0.205631	-0.0606555	0.843272	-0.293195
	cdh13	-0.536892	0.623986	0.829288	0.0605056	0.597152	0.67131	0.364285	1	-0.0822848	-0.112812	0.646585	-0.422179
	cdh15	-0.23481	0.156764	-0.010742	0.0883907	0.178658	0.0727572	0.205631	-0.0822848	1	0.1334	0.199786	-0.120538
	cdh17	0.141392	-0.197508	-0.125969	0.100346	-0.172115	-0.25294	-0.0606555	-0.112812	0.1334	1	-0.0890003	0.078851
	cdh18a	-0.430639	0.866537	0.617263	0.192407	0.929499	0.651306	0.843272	0.646585	0.199786	-0.0890003	1	-0.368715
	cdh26.2	0.831414	-0.503878	-0.372051	-0.0645349	-0.486715	-0.59825	-0.293195	-0.422179	-0.120538	0.078851	-0.368715	1

[truncated: 50 more sheets: Fig. 4c, Fig. 4d, Fig. 4e, Fig. 4f, Fig. 4g, Fig. 4h, Fig. 4i, Fig. 4j, Fig. 4k, Fig. 5b, Fig. 5c, Fig. 5e, Fig. 5h, Fig. 5i, Fig. 5j, Suppl. Fig. 2b, Suppl. Fig. 2c, Suppl Fig. 4b, Suppl. Fig. 4e, Suppl. Fig. 4g …]
